# Supplementary material for: A putative chordate luciferase from a cosmopolitan tunicate indicates convergent bioluminescence evolution across phyla
Source: Sci Rep. 2020 Oct 20;10:17724. doi: 10.1038/s41598-020-73446-w (PMC7576829; doi:10.1038/s41598-020-73446-w)
Supplement: Supplementary file 1 — Supplementary Information 1. [file 41598_2020_73446_MOESM1_ESM.txt]

38 400
Renilla_muelleri_AAG54094 ??????????????????????????????????
MTSKVYDPELRKRMITGPQWWARCKQMNVLDSFINYYDSE????KHAENAV?
IFLHGNAASSYLWRHVVPHVEPVARCIIPDLIGMGKSGKSGN???GSYRLLDHYKYLTEWFKH?L???????
NLPKKIIFVGHDWGACLAFHYCYEHQDRIKAVVHAESVVDVIESWDEW?PDIEEDI?ALIKSEE?
GEKMVLENNFFVETMLPSKIMRKLEPEEFAAYLEPFKEKGEVRRPTLSWPREIPLVKGGKPDVVEIVRNYNAYLRASHDLPKMFIESDPG
?F
FSNAIVEGAKKFPNTEFVKVKGLHFSQEDAPDEMGNYIKSFVERVLKNEQ??????????????????????????????????
?R
enilla_2PSF ???????????????????????????????????
GSKVYDPEQRKRMITGPQWWARCKQMNVLDSFINYYDSE????KHAENAV?
IFLHGNATSSYLWRHVVPHIEPVARCIIPDLIGMGKSGKSGN???GSYRLLDHYKYLTAWFEL?L???????
NLPKKIIFVGHDWGAALAFHYAYEHQDRIKAIVHMESVVDVIESWDEW?PDIEEDI?ALIKSEE?
GEKMVLENNFFVETVLPSKIMRKLEPEEFAAYLEPFKEKGEVRRPTLSWPREIPLVKGGKPDVVQIVRNYNAYLRASDDLPKLFIESDPG
?F
FSNAIVEGAKKFPNTEFVKVKGLHFLQEDAPDEMGKYIKSFVERVLKNEQ??????????????????????????????????
?R
enilla_reniformis_AAA29804 ??????????????????????????????????
MTSKVYDPEQRKRMITGPQWWARCKQMNVLDSFINYYDSE????KHAENAV?
IFLHGNAASSYLWRHVVPHIEPVARCIIPDLIGMGKSGKSGN???GSYRLLDHYKYLTAWFEL?L???????
NLPKKIIFVGHDWGACLAFHYSYEHQDKIKAIVHAESVVDVIESWDEW?PDIEEDI?ALIKSEE?
GEKMVLENNFFVETMLPSKIMRKLEPEEFAAYLEPFKEKGEVRRPTLSWPREIPLVKGGKPDVVQIVRNYNAYLRASDDLPKMFIESDPG
?F
FSNAIVEGAKKFPNTEFVKVKGLHFSQEDAPDEMGKYIKSFVERVLKNEQ??????????????????????????????????
?B
otryllus_schlosseri_g34369 ??????????????
MKASFFFTRTLLGSGCKSNSRTGIRNSILKRFASMRAEDHEKNLLTAKVKGACMKYIDSG????GPNEKTV?
LFLHGNPTSSYLWRNIYPGVSSVARCFAPDLIGMGLSDKVPD???IEYRFSEHYEYLSEWVDK?T???????
IPTEKINLVIHDWGSGLGFHWANQNRSRVESIIHMESIVCPVKSWDKF?
PEIARNIFQTIRSPA?????????????????????????????????????????????????????????
GEGPDYMIEIVDAYSEWLSKSKDLPKLFINAEPG?
SESRGIEKVTKDWPNHARVTVKGLHFPQEDSPREIATAIQAFLTDKVFNASSRL???????????????????????????????
?A
mphiura_853765
??????????????????????????????????????????????
PSEVADGWFKNSHRCRVLDEVFSYFDTDPC??
NRKKLPVVIFLHGNPTSSILWRKVIPHIESEARCLAPDLIGMGRSSKREN???HQYRFEDHYKYLEAWIEG?
MQSTNNINKVPKKISFVGHEWGAALAFHWSKMHPDRVTSIIHMESLCFVVPSWKYY?THDVQVGLRAIRSET?
GEALVLSNNYFIDRVLPGAIINKLSDDEYNAYREPFINPGEDRRPCLTWAREIPIRGEGPADVEKIVDDFYKYFCKATNIPKLYIEASEG
?I
VSEEGKKIMGKWPNQQWKTLKGINYVMLDSPTECGEAIRDFLKYSVFNK???????????????????????????????????
?A
mphiura_313061 ????????????????????????????
MAKPQDKLVYGAAHKPYKPSKLADEWWGKCQRIKVLDEEIAYYDSDPK??
NEKNLPVVVFIHGNPTSSFLWRNVVPYIEPVARCIAPDYVGMGRSTKRAN???HQYRFVDLYKYLEAWLEA?
I???????DIPEKISLVTHDWGSTIAFHWSQVHRGRTDSIIHMESMCFVVPGWDFF?SDHVQYGLQRIRSPE?
GEEMILQNSYFVEKVLPESIMRELSEDEFNAYREPFIEPGESRRPSLTMPRQTPIRGEGPADVEKIIDDYFKYFCESPEIPKLYIDSDPG
?F
FSPSGKKIMQMWPNQQWITLKGIHFVMEDSPKETGEACRDFLVNSVYNTKK?????????????????????????????????
?P
yrosoma_atlanticum_P3_DN14459 ??????????????
KACVCIYCFNFSNNMLISLVSKSSGLLRNLSKCYQPKMFSQLARKQIDVIDGKISYIDSE????QNCQNPM?
IFLHGNPTSSLLWRNILPHLCDDFHCLAPDLIGMGKSSKLKN???SLYTFDDHYKYICEWIDK?L???????
DLQEKVILVCHDWGSALAFHWANLNQERVQALVHMESLPCPMT?WDDF?PAAGRKIFQLMRSSA?
GEELILKKNYFVTKILPSSVMRTLHEEEMSAYVEPFVHE?
DDRMPTLTWPREIPILPEGPENVVSYARSYYNYLSNSPLLPKLYINAVPG?
FFSPWIVEKTKTWPNHKQVNVKGLHFLQEDSAADIVHEIKQFLNQSILFKSSL????????????????????????????????
?T
richoplax_adhaerens_AP_002116 ??????????????????????????????
MASKTIANMAGRVPISTFSKQKQVQHMIKKLTIFDAEMAYIDTG????SGRGDPV?
VFFHGNPTSTYLWRNIIPIVSDQYRCLAPDLVGMGNSTKIVS????EYRYADHYNYIEQWMDQ?V???????
LPSGRVNIVCHDWGSGIAFNWCYRHPERVNSIVFMEALVGPSS?WKGF?PSISRKAFQRLRSKE?
GEKMVLDDNFFIEKLLPLSIMRKLSDEEMECYRRPFVQMGEARRPTLTFPREIPFREDGPADVFEIVVNYSKWLSKST
?VPKLCILAEPG?
FFSKGIQKFTSAWNNQRFATVKGLHFLQEDSPEEIAQLILDFLPSFHSRL???????????????????????????????????
?B
P_002116_Trichoplax_adhaerens ????????????????????????????????????
MDTKSVCPISTFSTDQSVQHMIKKLKVLNAEIAYVDTG????AGNGYPV?
LFFHGNPTSSYLWRNVIPLVSKQFRCLAPDLVGMGNSSKVTT????GYRVIDHHRYIDQWMDQ?V???????
LPTGKVNIVCHDWGTNIAFNWCRRHPERVNCIVHMEGMVLVGS?WKFAKPDFAKT?
FKALRTPDIGEKMVLEKNMFVEQLLPSSIMRKLSEEEMQCYRQPFVTPGESRQPMLSFPRDIPFVEDGPEDVAEIVNSYIKWLSETP
?VPKLCILAEPG?
VFSPNIERATKSWKNQQFATVKGLHFMQEDSPTEIAELVINFLSSESSKM???????????????????????????????????
?C
apitella_teleta_ELT94308 ???????????????????
MALRRTNRLSAILSHPARIARRNVASRTLWTAQEVLDTRKSVDVLESHMSYLDTG????KVGDNTV?
VFLHGNPTAAFLWRSVIPHVQPLARCVAPDLLGMGHSGSEPS???NLYRFNDHYEYLSEWMDK?V???????
VPDGRVNLVIHDWGSALGFHWANEHRRRMQSITFMEALVAVIPTWKDW?PHSSRSVFQAIRSPA?
GEELILEKNFFIERLLPASVQRELTHEEMEEYRRPFKTPGKSRLPTLVWPREIPVDHR?
PAEVSAIVHNYRQWLSNDERIPKLFIDADPG?
FFSEFIRRTVKNWPNMQTATVKGTHFIQEDSPDDIGSAVAKFLQEEVFKS???????????????????????????????????
?S
accoglossus_kowalevskii_XP_0A ????
MAYTAFKTMQRMTRLTSHFLRPRGYLNKYVSPAMYTVSLRSTSSDAWDKWVSKCRQVKVLDSEMSYYDSA??
NDGVKANTV?LFLHGNPTSSFLWRNIIPHVEKKARCLAPDLIGMGNSAKLAN???HNYRFVDHYRYLTAWCEA?
V???????GLPDKVIIVCHDWGSGLGFHWCNEHRSRVEAIVHMESVVSVFK?WETC?PENYKDFFRGLRSDA?
GEEMILNKNFFIEKVLPGAIMRTLSEDEMNAYRIPYIDGGESRRPLLTWSREVPFKDDGPQDVIDIVDTYAEYLSQSKDVPKLFINADPG
?L
ISNVASQATKDWPNQRQITVKGLHYIQEDVPDEIGKAIVDFLNEVTQ?????????????????????????????????????
?S
accoglossus_kowalevskii_XP_0B ????
MASIAFRIMHRVTVLASHFPRPQVNSAKYVSPAMYTVSSRSTSSAAWDDWVSKCRQVQVLDSKMSYYDSSAHN?
GFKTNTV?LFLHGNPTSSFLWRNIIPHVQKKAWCLAPDLIGMGNSAKLPN???HDYSYKNQYRYLKAWIEA?
M???????NLPEKLVIVCHDWGSGLGLHWCNEHRSRVKAIVHMESLVSVAE?WKGF?PEIARSYFQAMRSDA?
GEDMILKKNLFIERLLPSSIIRTLSEDEMNAYRMPYVEEGESRRPTLTWPREIPVREDGPQDVIDITDAYVKYLSDSKDIPKLYINGDPG
?F
FSDAIRHVTKNWPNHRQVTVKGLHFLQEDSPNEIGKAIADFLDNTLSN????????????????????????????????????
?A
mphiura_224433 ????????????????????????????????????????
MAESAFTTKTAADWWGKCRRVKVLDGEMSYYDSDPE??QKHSHAV?
VFLHGDPTSSFLWRNVIPHVAPVARCLAPDLIGMGRSSKRAN???HSYRFEDHYRYLSEWFDS?V???????
QLPAKVNLVIHDWGSILGFHWGHMHNDRVDSITYMEALLRPWVMDDTI?PEEVRNLTVALRSEA?
GDEMVLKNNYMIEKFIPGLVMRKLSEDEMNAYREPYVNPGEDRRPTLTFTREIPIEGDGPEYMVKIANDYFDYFREAKHIPKLCITGDPG
?CIA??
ILKFIDMWPNQQKVSVKGTHFLQEDSPKEIGEAVKEFLTNTVYKK???????????????????????????????????
?S
trongylocentrotus_purpuratu1 ?????????????????????????????????????
MASRNQATIPLVTADEWWGKCKKVDVLGSKMSYYDSDPQNRSGKHTAV??
FLHGNPTSSYLWRNVIPQVEPIARCLAPDLIGMGRSDKLAS???RSYRFLDHYRYLSAWFDA?L???????
KLPEKITVVCHDWGTALGLHWCSEHRDRLEAIVHMEGVYQPMT?WDIF?PDSMRDIFLALRSDA?
GEEMILKKNMFIETILPLAIKRTLRQEEMDAYREPFKNPGEDRRPLLTFPRQIPIQGEGPEETVAIVTAYHAWIKGTEDLPKFRILPTPG
?I
FSEWNTGITKDWPNHKVVQVEGSHFFQEDSPIQTGDYIKEFLSSIFK?????????????????????????????????????
?S
trongylocentrotus_purpuratu2 ?????????????????????????????????????
MASRNQSAIPLVTADEWWGKCKKVDVLGSKMSYYDSDPQNLS?GKHTV?
VFLHGNPTSSYLWRNVIPQVEPIARCLAPDLIGMGRSDKLAS???RSYRFLDHYRYLSAWFDA?L???????
KLPEKITVVCHDWGSALGFHWCNEHRGRLEAIVHMEGVYQPMT?WEIF?PDSMRDIFLALRSDA?
GEEMILKKNMFIETILPLAIKRKLRQEEMDAYREPFKNPGEDRRPLLTFPRQIPIQGEGPEETVAIVTAYHAWIKGTEDLPKFRILPTPG
?L
FSEWGTGITKDWPNHKVVQVEGSHFFQEDSPIQTGDYIKEFLSSIFK?????????????????????????????????????
?S
trongylocentrotus_purpuratu3
???????????????????????????????????????????????????????????????????
MSYYDSDSQNRSGKHTAV??FLHGNPTSSYLWRNVIPQVEPIARCLAPDLIGMGRSDKLAS???
HSYRFLDHYRYLSAWFDA?L???????KLPEKITVVCHDWGTALGFHWCNEHRDRLEAIVHMEGVYQPMT?
WEIF?PDSMRDNFLALRSDA?
GEEMILKKNMFIETILPLAIKRKLRQEEMDAYREPFKNPGEDRRPLLTFPRQIPIQGEGPEETVAIVTAYHAWIKGTEDLPKFRILPTPG
?L
FSEWGTGITKDWPNHKVVQVEGSHFFQEDSPIQTGDYIKEFLSSIFK?????????????????????????????????????
?S
trongylocentrotus_purpuratu4 ??????????
MAFRSIGSRLQTMLGHKHIPSVHLVARVVSRFQSTIPLVTADEWWGKCQKVDVLGEKMSYYDSDTKDSSTSKHAV
?IFLHGNPTSSYLWRNIIPRVEPIARCLAPDLIGQGRSNKLAD???HSYRFVDHYRYLSAWFDS?V???????
SLPEKVTIVCHDWGSGLGFHWSNEHRNRLEGLVHMESIVQPLPGWELFNDDTKREVFHGFRSEA?
GEEMVLKQNIFVEQILPFGIIRKLRQDEMDAYREPFKNPGEDRRPTLTWPREVPIMGDGPDDMIVRATAYSAFLKESADLPKLCVHATPG
?L
LSDWIEKTTKNWPNHKMVKCEGHHFLQEDSPIQIGDYIREFLSGIYK?????????????????????????????????????
?S
trongylocentrotus_purpuratu5
MFGKMAFRSIGRLQTVVGHLQYGPASSGQLVARPAAAMGSRNQSTIPLVTADEWWGKCKKVDVLGEKMSYYDSDPQN
?SSSKHAV?VFLHGNPTSSYLWRNVMPQVEPIARCLAPDLIGQGRSNKLAN???HSYRFVDHYRYLSAWFDS?
V???????NLPEKVSIVCHDWGSGLGFHWCNEHRDRIEGLIHMESVVAPVPGWDRF?PDMAKDFFQVLRSEA?
GDDLVLQKNYFIELLLPRAIMRELRPEEMEAYREPFKNPGEDRRPTLTWPREIPIKGDGPDDVIAIASSYNAWLKESADLPKLYIHAKPG
?F
FSEGIKKGIANWPNQKTVESEGLHFLQEDSPIQIGDHVKDFLSVLYK?????????????????????????????????????
?C
orella_inflata_g06601 ??????????????????????
MSVLTSTRYGRLQRIMSHVTSSRVIVNKTNCYCSMTKQVDVYDGRMSYIDTG????GNFDNTV?
LFLHGNPTSSYLWRNIIPHVSGIARCLAPDLIGMGKSSKVKG???MNYSFDDHFKYLTKWMEA?I???????
GLPQKVNLVIHDWGSGLGFHWANLNQDRVQSITHMESIIGPIPSWDRF?PELAQNIFKAMRTSA?
GEEIVLEKNLFVEQLLPMSIIRELEDKEKEVYFRPYLNPGEDRRPTLTWPREIPVATDGPANVVAYATSYNNFLSNSKDLPKLFINCDPG
?FFSSSIR???????????????
EVKILD??????????????????????????????????????????????????????????
Phallusia_fumigata_g06537 ????????????????????????
MALTLQQSSRLSCVLNHVKCSSNIFATRTFFSKHKQIDVFDAKMSYYDSG????KKSDRAI?
IFLHGNPTSSYLWRNIIPHVEDVGRCLAPDLVGMGRSSKIPG???SMYKFQDHYKYLEKWMES?V???????
DLPEKVNLVVHDWGSGLGFHWANLHRSKVMSITFMEALVAPMKSWDVF?PDVARDIFQALRSPA?
GEELVLKKNFFVLRLLPGSMNRTLTDEEMEVYVQPFKEEGEGRRPTLTWPREIPVATD??????????????????????????????????????????????????????
?GL??????????????????????????????????????????????????????????????
Phallusia_mammillata_g03768 ????????????????????????
MALTLRQSVRFSRILNHVKCSSTVVATRTFFSKHKEIDVYDTKMSYYDSG????KNTGRAI?
VFLHGNPTSSYLWRNIIPHVEDIGRCLAPDLIGMGRSSKIPG???SMYKFQDHYKYLEKWMES?V???????
NLPEKVNLVVHDWGSALGFHWANLHPSKVMSITFMEALVSPMPSWDVF?PDVARNIFQALRSPE?
GEKLVLTQNFFVLRLLPGSIMRTLTDEEMEVYVKPFKDEGEGRRPTLTWPREIPIATD??????????????????????????????????????????????????????
?GLSFLS??????????????????????????????????????????????????????????
Ciona_robusta_SL3?1 ???????
LSLFFGCICCTFTRMKSFISPMTARGRLTRILGHIRIALNTTASRNMSAKYNQVDVNGATMNYVDTGPG??
KHKDEAV?IFLHGNPTSSYLWRNVIPHVEDLARCLAPDLMGMGKSSKIPG???IKYTFMEHYSYLSKWFDS?
V???????DLPQKVNLVVHDWGSGLGFHWANKHRDRVKSISYMESLVAPLS?WDSF?PGKARDIFQALRSPA?
GKKMVLEKNLFVKLLLPRSITRQLTDEEMAVYLEPFQTE?
EHRLPTLTWPREIPIKYDGPENMIEIAKNYNKYLSTSKSLPKLFVNADPG?
FFSSWMKQKVQDWPNQQEVTVSGIHFLQEDSPEVIGKEIRSFLEKSVF?????????????????????????????????????
?C
iona_savignyi_17943 ??????????????????????
MNMARLAAGRSHERALRIFNHVKVSVNPVSLRNMSSKQVNVNGAIMNYVDTGNGTAKHKEDAV?
VFLHGNPTSSYLWRNIIPHVKDLTRCLAPDLIGMGKSSKVPG???IKYTFMEHYSYLSKWMES?V???????
DLPEKVNLVIHDWGSALGFHWANEHRDRVKSISFMESLVAPLP?WDAF?PDVARNIFQAFRSPA?
GEELVLKKNLFVTQLLPKSVMRELTEEEMHVYLEPFQKE?
EDRLPTLTWPREIPVLNDGPENVVEIARNYSEYLSTSTNLPKLYIDADPG?
FFSSTIKKIVTDWPNQRVVTVPGLHFLQEDSPDQIGKAIRSFLEKDVL?????????????????????????????????????
?H
alocynthia_aurantium_g04374 ?????????
QMNNKMLMTNRVFLILKSNSCSTFAKECIIPERRTGSKTYTNAANSYRPKVISVQNSLMSYIDTE????
NHSASAV?VFLHGNPTSSYLWRNVIPQVQGLARCIAPDLIGMGRSEKIPD???CEYTFFDHYRYLEEWFQQ?
V???????NLPEKINLVLHDWGSVLGFHWANRNRRRVQSIIHMESLIGPIPSWDKF?PEGGRQIFKAMRSDG?
GESMILEKNLFVERILPSSILRKLSKEEMDMYRKPFNNSGEDRRPTLTWPRQIPIEGDGPEDVIAIAQQYNEWLSESTDLPKLFVNAKPG
?F
FSHWIEDSTKNWPNQIKVTVPGLHFLQEDSPTIIGQAIYAFLNEKVLLPKK?????????????????????????????????
?H
alocynthia_roretzi_g13239 ??????????????
QTNNKMLMTNRIVLFLKSNSCGCIVPGRRIGSKTDTNAANSYRPKTISVQNSLMSYIDTE????NNPASAV?
VFLHGNPTSSYLWRNVIPQVQGLARCIAPDLIGMGKSEKIPD???CKYTFFDHYRYLEEWFQL?V???????
NLPEKINLVLHDWGSVLGFHWANRNRERVQSIIHMESLIGPIPSWDKF?PEGGRQIFKAMRSDG?
GESMILEKNVFVERILPSSVLRKLSKEEMNMYRKPFTNPGEDRRPTLTWPRQIPIKGDGPEDVIAIAQQYNEWLSASTDLPKLFVNAKPG
?F
FSQLIEDSTKNWPNQIKVTVPGLHFLQEDSPTLIGQAIYAFLNEKVLLPKKNNMREEIRQQFSTASGKCPSVQMDTKMSWEVEK
HB
ranchiostoma_floridae_XP_0026 ??????????
MAGVTARVGVIFGHLQRQGGRPGPVLCTVAASKRSSSSAAGDAWWAKHSRVPVLDSEMSYFDSD????
PGADKTTVIFLHGNPTSSFLWRNIIPLVQPHARCIAPDLIGMGRSGKNPS???GSYRFVDQYRYLSAFLDK?
V???????KAPSQLSLVLHDWGSGLGFHWSHQNPARVQGIAYMEALVAPVKKWEHF?PEISRKVFQAMRSEA?
GEEMVLKKNFFVERLLPMAVMRELSEDEMAAYREPFLEPGESRRPTLTWPREIPVVSDGPRDVFEIVRGYREWLKTTENIPKLYVHAKPG
?F
FGSANKKVSEEWPNVKTVTVKGLHFIQEDSPQEIGEAVAEFVKEM???????????????????????????????????????
?B
ranchiostoma_belcheri_XP ????????
MAGVTARVSVMFGHLQRQAARPSPALCTTAASKRSSSSSSAAGDAWWAKHSRIPVLDSEMSYFDSD????
PGADKTTVIFLHGNPTSSFLWRNIIPLVQPHARCIAPDLIGMGRSGKNPS???GSYRFVDHYRYLSAFLDK?
V???????KVPSQLSLVLHDWGSGLGFHWSHQNPARVRGIAYMEALVAPVKKWEHF?PDISRKVFQAMRSEG?
GEEMVLKKNFFVERLLPMAVVRELSEDEMAAYREPFLEPGESRRPTLTWPREIPVVSDGPQDVVEIVQGYREWLKATDDIPKLYVHAKPG
?F
FSSANKKVSEEWPNVKTVTVKGLHFIQEDSPQEIGEAIAEFVKDM???????????????????????????????????????
?A
lgiphilus_aromaticivorans_WP
??????????????????????????????????????????????????
MPSELPSQQRVTINGLSMAYAESG??????RGAPI?
WLQHGNPTSSYLWRNIIPHLSELGRCIAPDLIGMGNSDKRPGQDPDRYRFVEHRAFIDAFMDQ?V???????
LPDEPVILVLHDWGSALGFDWARRHPERVRGIAYMEAIVKPLS?WEEW?PEGFRETFQALRSPQ?
GDSMILEQNLFVESILPNAILRDLSEEEMACYRQPFQTPGEDRRPTLTWPRELPIAGE?
PADVVDLVTQYGKWLASSP?
VPKLFINAEPGAIVTGNARDFCRSWPNQQEITVPGVHFVQEDAPDSIGQAIAQWITRLGN?????????????????????????????????????
?M
yxococcales_KPK14642
??????????????????????????????????????????????
MSRVSAEDPHPRKRVAVEDSEMCYVDTG??????
EDGPLVVFLHGNPTSSYLWRNVIKEVAPVARCLAPDLIGMGDSGKSSS????GYRFVDHRRYLDAWFDE?
V???????VGDRPVFLVIHDWGSALGFHWAHRHPEQVRGVAYKEAIVCTLPGWDDW?PETARRIFQAMRSPA?
GEEIILQKNVFIERILPTSVIRKLSDEEMSRYRAPFVEPGESRRPTLTWPRQIPVGGE?
PADVCEIVDAYSGWLRQSDALPKLFINASPGAILIGAQRELARRFPNQEEITVEGLHFIQEDSPEEIGQAVAAFVQKHA??????????????????????????????????????
?G
eobacter_daltonii_WP_01264712 ????????????????????????????????????????????
MRDRLNAATDCHARARVGVLDSEIAYVDAG??????EGEPI?
VFLHGNPTSSYLWRNVIPHLEQVGRCLAPDLVGMGDSGKMPG???GSYRFVDQARYLDAWFDA?L???????
GLTHNVTLVVHDWGSALGFHWGARHPERVKAIVYMEAFVQPLR?WDMW?PEHARPVLQALRSPA?
GERLVLEENIFIERFLPGSLLRGLTEEELTAYRRPYLEPGEVRRPMLMWPREIPFDGE?
PGDVHDIMARYAAWLSTTS?
VPKLFINADPGVMLTGAQREFCRTWPCQQEVTVRGRHFIQEDAPAEIGRAIAAFLQSLSD?????????????????????????????????????
?D
ehalococcoidia_KPJ48875
?????????????????????????????????????????????????
MPASGRYERRRVAVIDSEIAYVDTG??????AGDPM?
VFLHGNPTSSYLWRNVIPQVEGLARCLAPDLLGMGESGKSPS???GSYRFVDHARYLDAWFEA?L???????
GLTTNVTLVGHDWGSALAFHWAHRHPDRVKGIVYMEAVVQPVT?WEEW?PEAARAIFQAMRSPA?
GEEIILEKNVFVERILPTSVLRSLSDEEMAVYRHPYLEPGESRRPTLTWPREIPVDGE?
PADVVEIVRRYGEWLGVSD?
VPKLFINADPGTILVGRQREFCRAWPNQREVTVKGLHFIQEDSPAEIGQAIAEWYASL???????????????????????????????????????
?M
ycobacterium_WP_066929894
???????????????????????????????????????????????????????
MELRYREIAGKRMAYIDEG??????EGDAI?
VFQHGNPTSSYLWRNVMPHLAGLGRLVACDLIGMGASDKLSPSGPNRYNYAEQRDFLFALWDA?L???????
DLGDRVVLVLHDWGSALGFDWANRHRDRVQGIAFMEAIVTPMT?WADW?HPSVRGVFQGFRSPE?
GERMVLEQNMFVEAVLPGAILRKLSDDEMNAYRGPFVNPGEDRRPTLSWPRNIPIDGE?PAEMVAIVDEYRAWL?
ETDDVPKLFVNAEPGAIIAGRIRDYVRTWANLSEITVPGAHFIQEDSPDEIGLAVAEFVRRLRSQ????????????????????????????????????
?Shimia_WP_054002384
??????????????????????????????????????????????????
MTDAPLEKQFVTVNGKRMAYADMG??????QGDPI?
VFLHGNPTSSYLWRNVVPHVAGMGRVIVPDLIGMGDSDKLDDVGPDSYRFVHHRAYLDGLLDQVI???????
GEAGNVTLVIHDWGSALGFDWANRHRDRVRGICYMEGVVRPVP?WTDW?PDAAKPIFGAFRSPA?
GEEMILEKNLFIEAVLPGSILRKLSDAEMDAYRKPFANTGEDRRPTLTWPRQIPIDGS?
PEDVTEIVANYADWMAENE?
LPKLFINAEPGAILTGPQRDFCRSWKNQSEVTVAGSHFIQEDSPDEIGAALRDWLAAV???????????????????????????????????????
?S
ulfitobacter_pontiacus_WP_064
?????????????????????????????????????????????????
MTTSFRDKKKFATVHGKQMAYIEEG??????TGDPI?
VFLHGNPMSSYLWRNVMPHLAGKGRLIAPDLIGMGDSDKLDNSGPDSYTFVEHRKYLFAFLEQ?L???????
GVTDNVTLVIHDWGSGLGFHWAHTHPEAVKGIAFMEAIVETRDSWDQF?PDRAREMFQALRSPA?
GEEMVLEKNLFVEALVPGSILRDLTEEEMNEYRRPFANAGEDRRPTLTWPRQIPIEGQ?
PADVTEIVDAYVDWLGKTS?
IPKLFVNADPGVLITGAVRDRVRSWPNITEVTVPGLHFIQEDAPDEIGVAVRDWHASL???????????????????????????????????????
?T
halassobius_mediterraneus_WP
?????????????????????????????????????????????????
MSTDFRNRKKFATVHGKQMAYIEEG??????TGDPI?
VFLHGNPTSSYLWRNVMPHLRGMGRLIAPDLIGMGDSDKLDNSGPDSYTFVQHRDYLYALLDQ?L???????
GVHENVTLVIHDWGSALGFRWAHTYPDRVKGIAFMEGIVAPVPSWDAF?PAAARPIFEAMRSPA?
GEEMILENNTFVEAILPGSILRDLTEEEMNEYRRPFLNKGEDRRPTLTWPRQIPIEGT?
PADVAEIVSAYSAWLRETP?
LPKLFVNAEPGALIAGPVRDYVRSFPNLSEVTVAGSHFIQEDSPDEIGTAVKDWLQGL???????????????????????????????????????
?R
oseobacter_EBA17164
???????????????????????????????????????????????????????????????????
MAYIDEG??????EGDPI?
VFLHGNPTSSYLWRNVMPHLAGMGRLIAPDLIGMGDSEKLPDSGPACYTYVEHRKYLFALLEQ?L???????
GVTENVTLVIHDWGSGLGFHWAHMHPEAVKGIAFMEGIVAPVPGWDSF?PEAPREIFQALRSPA?
GEEMVLEKNLFVEAILPGSILRKLSEEEMQEYRRPFANAGEDRRPTLTWPRQIPIGGD?
PADVTGIVAAYSAWLRETE?
IPKLFVNAEPGALIAGPVRDYVRAFPNLSEVTVKGSHFIQEDSPDEIGAAIRDWIKAL???????????????????????????????????????
?R
oseobacter_WP_009810405
?????????????????????????????????????????????????
MVQNFRDKKKFATVLGKQMAYIEEG??????EGDPI?
VFLHGNPTSSYLWRNILPHLAGRGRLIAPDLIGMGDSEKLEESGPDRYTFVEHRKYLFALLEQ?L???????
GVTGNVTLVIHDWGSGLGFHWAHMHPKALKGIAFMEGIVAPVPGWDSF?PEAPRAMFQSLRSEA?
GEEMVLEKNLFVEAILPGSILRDLNEEEMAEYRRPFANAGEDRRPTLTWPRQIPIGGD?
PADVAEIVEAYSAWLRETS?
VPKLFVNAEPGALIAGPVRDFVRSFPNLKEVTVAGSHFIQEDSPDEIGQAIKDWHSQL???????????????????????????????????????
?P
haeobacter_WP_054461824
?????????????????????????????????????????????????
MVQNFRDKKKFATVHGKQMAYIEEG??????EGDPI?
VFLHGNPTSSYLWRNIMPHLVGSGRLIAPDLIGMGDSEKLEESGPDRYTFVEHRKYLFALLEQ?L???????
GVTENVTLVIHDWGSGLGFHWAHMHPEALRGIAFMEGIVAPVPGWDSF?PEAPRAMFQSLRSEA?
GEEMVLEKNLFVEAILPGSILRRLSEEEMAEYRRPFVSAGEDRRPTLTWPRQIPIGGE?
PADVTEIVGAYSAWLRETP?
VPKLFVNAEPGALIAGPVRDFVRSFPNLAEVTVAGTHFIQEDSPDEIGQALKDWHSRL???????????????????????????????????????
?
